# Supplementary material for: Early Postnatal Outcome and Care after in Utero Exposure to Lithium: A Single Center Analysis of a Belgian Tertiary University Hospital
Source: Int J Environ Res Public Health. 2022 Aug 16;19(16):10111. doi: 10.3390/ijerph191610111 (PMC9407712; doi:10.3390/ijerph191610111)
Supplement: Supplementary file 1 [file ijerph-19-10111-s001.zip]

Archive with 1 entries (1 files):
- ijerph-1822519-supplementary.pdf
